# Supplementary material for: Effects of Exercise on Nutritional Status in People with Cystic Fibrosis: A Systematic Review
Source: Nutrients. 2022 Feb 22;14(5):933. doi: 10.3390/nu14050933 (PMC8912872; doi:10.3390/nu14050933)
Supplement: Supplementary file 1 [file nutrients-14-00933-s001.zip]

Archive with 1 entries (1 files):
- nutrients-1566141-supplementary-done-done.pdf
